# Supplementary material for: Measuring health-related quality of life for child maltreatment: a systematic literature review
Source: Health Qual Life Outcomes. 2007 Jul 16;5:42. doi: 10.1186/1477-7525-5-42 (PMC1951964; doi:10.1186/1477-7525-5-42)
Supplement: Additional file 3 — Appendix 3: Data abstracted from literature review [file 1477-7525-5-42-S3.xls]

## Sheet: Sheet1
	Appendix 3. Data abstracted from literature review.
	a. QOL in Adult Survivors
Reviewer			Country	Time Frame	Type of Maltreatment	Type of Study	Preferences Metric	QOL Instrument	Source of Preferences	Age of Rater (mean)	Method for Valuing Preferences	Rater of Health Status	Age of Rater (mean)	Did Rater Experience Health Status	Subject of Assessment	Age of Child
	Aitken ME, Tilford JM, Barrett KW, Parker JG. Health status of children after admission for injury. Pediatrics. 2002 Aug;110(2 Pt 1):337-42.		USA	Prospective	Other- Non-Specific Injury	QOL	N/A	CHQ PF-50, FMI	N/A	N/A	N/A	Parent/ Guardian	Unable to determine	No-Parent	Child	9.6 y (median) (range 3-18 y)
	Dickinson LM, deGruvy 3rd FV, Dickinson WP, Candib LM. Health-related quality of life and symptom profiles of female survivors of sexual abuse. Arch Fam Med. 1999;8(1):35-43.		USA	Retrospective	Physical, Sexual	QOL/ Descriptive	N/A	SF-36	N/A	N/A	N/A	Patients	47 y (range 33-61 y)	Yes	Adult	9.6 +- 3.6 y
	Edwards VJ, Holden GW, Felitti VJ, Anda RF. Relationship between multiple forms of childhood maltreatment and adult mental health in community respondents: results from the adverse childhood experience study. Am J Prev Med. 1998;14(4):245-58.		USA	Retrospective	Physical, Sexual, Other-Witnessing Maternal Battering	Descriptive	N/A	SF-36, CHQ-PF-28	N/A	N/A	N/A	Patient	55 y (mean)	Yes-Child	Child	Unable to Determine
	Felitti VJ, Anda RF, Nordenberg D, Williamson DF. Relationship of childhood abuse and household dysfunction to many of the leading causes of death in adults. The Adverse Childhood Experience (ACE) study. Am J Psychiatry. 2003;160(8):1453-60		USA	Retrospective	Physical, Sexual, Psychological & Household Dysfunction	QOL/ Descriptive	N/A	ACE	N/A	N/A	N/A	Abused as Child- Responded as Adult	56.1, 49.3 y (range 19-92 y)	Yes- Child/Adult	Child/Adult	Unable to Determine
	Walker EA, Gelfand A, Katon WJ, et al. Adult health status of women with histories of childhood abuse and neglect. Am J Med. 1999;107(4):399-400.		USA	Unable to Determine	Physical, Sexual, Neglect, Psychological	QOL	N/A	SF-36, CHQ-PF-28	N/A	N/A	N/A	Patient	42 y (range 18-65 y)	Yes-Child	Child	Unable to determine
	b. QOL of pediatric injuries, other pediatric outcomes
Reviewer			Country	Time Frame	Type of Maltreatment	Type of Study	Preferences Metric	QOL Instrument	Source of Preferences	Age of Rater (mean)	Method for Valuing Preferences	Rater of Health Status	Age of Rater (mean)	Did Rater Experience Health Status	Subject of Assessment	Age of Child
	Aitken M,Tilford J, Barrett K, Parker J. Health status of children after admission for injury. Pediatrics. 2002;110:337-342.		USA	Retrospective	Other- Non-Specific Injury	QOL	N/A	CHQ-PF-50, FMI	N/A	N/A	N/A	Parent	Not reported	Yes-Child	Child	3-18 y
	Danseco E, Miller T, Spicer R. Incidence and costs of 1987-1994: demographic breakdowns. Pediatrics. 2000;105(2):E27.		USA	Retrospective	Other- Non-Specific Injury	QOL	Monetized QALYs	FCI, 5 sources for "utility" weights, VSL*	Child	<21 y if child, 18+ y if by proxy (family member)	FCI, 5 sources for "utility" weights, VSL*	Proxy/Child	<18 y: Proxy, <21 y: Child	Yes-Child, No-Parent	Child	<21 y
	Davey TM, Aitken LM, Kassulke D, Bellamy N. Long-term outcomes of seriously injured children: a study using the Child Health Questionnaire. J Paediatr Child Health 2005;41(5-6):278-83.		AUS	Prospective	Other- Non-Specific Injury	QOL	N/A	CHQ-PF-50, FMI	N/A	N/A	N/A	Parent/ Guardian	40.3-40.6 y	No-Parent	Child	11.3+-2.96 y (range 5-15 y)
	Hack M. Consideration of the use of health status, functional outcome, and quality of life to monitor neonatal intensive care practice. Pediatrics. 1999 Jan;103( 1 Suppl E):319-328.		USA	Unable to Determine	Neonatal Intensive Care	QOL/ Descriptive	N/A	CHQ-PF-50, CHQ-CF-87, FS II	N/A	N/A	N/A	Parent/ Child	Parent- Unable to Determine, Child- 5-15 y	Yes-Child	Parent/Child	0-16 y
	Holbrook TL, Hoyt DB, Coimbra R, Potenza B. High rates of acute stress disorder impact quality-of-life outcomes in injured adolescents: mechanism and gender predict acute stress disorder risk. J Trauma. 2005;59(5):1126-30.		USA	Prospective	Psychological	QOL	N/A	QWB	N/A	N/A	QWB	Patient	15 y (range 12-19 y)	Yes-Child	Child	15+-2.3 y (range 12-19 y)
	McCarthy ML, MacKenzie EJ, Durbin DR, Aitken ME. The Pediatric QoL Inventory: an evaluation of its reliability and validity for children with traumatic brain injury. Arch Phys Med Rehabil. 2005;86(10):1901-9.		USA	Unable to Determine	Other- Specific Injury- Brain	QOL/ Descriptive	N/A	Peds-QL, BRIEF	N/A	N/A	N/A	Proxy- Parent/ Guardian	10.6 y (range 5-15 y)	No-Parent	Child	10.6+-3.6 y (range 5-15 y)
	Stancin T, Drotar D, Taylor HG, Yeates KO. Health-related quality of life of children and adolescents after traumatic brain injury. Pediatrics. 2002;109(2):E34.		USA	Prospective	Other- Traumatic Brain Injury	QOL	N/A	CHQ-PF-50, CHQ-CF-87	N/A	N/A	N/A	Patient & Parent or Guardian	6-12 y (child), N/A in adults	Yes-Child, No-Parent	Child & Parent/ Guardian	6-12 y
	Winston FK, Weiss HB, Nance ML, Vivarelli-O'Neill C. Estimates of the incidence and cost associated with handlebar-related injuries in children. Arch Pediatr Adolesc Med. 2002;156(9):922-8.		USA	Retrospective	Other- Handlebar Injuries	QOL	Monetized QALYs	FCI, 5 sources for "utility" weights, VSL*	Child	<20	FCI, 5 sources for "utility" weights, VSL*	Patient/ Family Member	<20 y: Patient, <21 y: Family Member	Yes-Child, No-Parent	Child	<20 y
	*5 sources used to calculate monetized QALY’s: 2 utility instruments HUI & QWB (no preferences elicited), expert panel, jury awards and university student ratings
	Abbreviations
	ACE	Adverse Childhood Experiences Study
	BRIEF	Behavior Rating Inventory of Executive Function
	CHQ-CF-87	Child Health Questionnaire, Child Form, 87 questions
	CHQ -PF-28	Child Health Questionnaire, Parent Form, 28 questions
	CHQ-PF-50	Child Health Questionnaire, Parent Form, 50 questions
	FCI	Functional Capacity Index
	FMI	Functional Independence Measure
	FS II	Functional Status II
	Peds-QL	Pediatric Quality of Life Inventory
	QALY	Quality-Adjusted Life Years
	QOL	Quality of Life
	QWB	Quality of Well Being scale
	SF-36	Short Form 36
	VSL	Value of Statistical Life
